# Supplementary material for: Not All That Glitters Is Gold: The Paradox of CO-dependent Hydrogenogenesis in Parageobacillus thermoglucosidasius
Source: Front Microbiol. 2021 Dec 9;12:784652. doi: 10.3389/fmicb.2021.784652 (PMC8696081; doi:10.3389/fmicb.2021.784652)
Supplement: Supplementary file 1 [file Data_Sheet_1.zip]

Archive with 4 entries (4 files):
- Figure S1 - S2.DOCX
- Table S1.XLSX
- Table S2.XLSX
- Table S3.XLSX
