# Supplementary material for: Not All That Glitters Is Gold: The Paradox of CO-dependent Hydrogenogenesis in Parageobacillus thermoglucosidasius
Source: Front Microbiol. 2021 Dec 9;12:784652. doi: 10.3389/fmicb.2021.784652 (PMC8696081; doi:10.3389/fmicb.2021.784652)
Supplement: Supplementary file 1 [file Data_Sheet_1.zip › Table S1.XLSX]

## Sheet: Sheet1
Table S1. GTDBTk classify_wf classification of seven P. thermoglucosidasius strains.
user_genome	classification							fastani_reference	fastani_ani	red_value	warnings
C56-YS93	d__Bacteria	p__Firmicutes	c__Bacilli	o__Bacillales	f__Anoxybacillaceae	g__Parageobacillus	s__Parageobacillus thermoglucosidasius	GCF_001295365.1	99.06	N/A	N/A
DSM21625	d__Bacteria	p__Firmicutes	c__Bacilli	o__Bacillales	f__Anoxybacillaceae	g__Parageobacillus	s__Parageobacillus thermoglucosidasius	GCF_001295365.1	99.19	N/A	N/A
DSM2542T	d__Bacteria	p__Firmicutes	c__Bacilli	o__Bacillales	f__Anoxybacillaceae	g__Parageobacillus	s__Parageobacillus thermoglucosidasius	GCF_001295365.1	100	N/A	N/A
DSM6285	d__Bacteria	p__Firmicutes	c__Bacilli	o__Bacillales	f__Anoxybacillaceae	g__Parageobacillus	s__Parageobacillus thermoglucosidasius	GCF_001295365.1	99.22	N/A	N/A
M10EXG	d__Bacteria	p__Firmicutes	c__Bacilli	o__Bacillales	f__Anoxybacillaceae	g__Parageobacillus	s__Parageobacillus thermoglucosidasius	GCF_001295365.1	98.98	N/A	N/A
TG4	d__Bacteria	p__Firmicutes	c__Bacilli	o__Bacillales	f__Anoxybacillaceae	g__Parageobacillus	s__Parageobacillus thermoglucosidasius	GCF_001295365.1	98.69	N/A	N/A
Y4.1MC1	d__Bacteria	p__Firmicutes	c__Bacilli	o__Bacillales	f__Anoxybacillaceae	g__Parageobacillus	s__Parageobacillus thermoglucosidasius	GCF_001295365.1	99.06	N/A	N/A
