# Supplementary material for: Not All That Glitters Is Gold: The Paradox of CO-dependent Hydrogenogenesis in Parageobacillus thermoglucosidasius
Source: Front Microbiol. 2021 Dec 9;12:784652. doi: 10.3389/fmicb.2021.784652 (PMC8696081; doi:10.3389/fmicb.2021.784652)
Supplement: Supplementary file 1 [file Data_Sheet_1.zip › Table S2.XLSX]

## Sheet: Sheet1
Table S2: Unique genes of hydrogen producing P. thermoglucosidasius strains including DSM 2542T (used as reference) determined using Roary. * refers to Scoary scores.
Genomic loation	start (bp)	end (bp)	Gene	KO	thrshld	score	E-value	KO product definition	No. isolates*	No. sequences*	Avg sequences per isolate*	Genome Fragment*	Order within Fragment*
DSM2542_Chrom	1009517	1010215	GHAOEJED_00993	K07025	119.03	147.4	2.4e-45	putative hydrolase of the HAD superfamily	3	3	1	5	4213
	1010257	1011813	GHAOEJED_00994	K02035	252.87	444.1	3.4e-135	peptide/nickel transport system substrate-binding protein	3	3	1	5	4214
	1011853	1012791	GHAOEJED_00995	K02033	279.6	395	2.7e-120	peptide/nickel transport system permease protein	3	3	1	5	4215
	1012804	1013610	GHAOEJED_00996	K02034	191.53	349.7	1.1e-106	peptide/nickel transport system permease protein	3	3	1	5	4216
	1013628	1014716	GHAOEJED_00997	K02031	422.13	499.1	8.7e-152	peptide/nickel transport system ATP-binding protein	3	3	1	5	4217
	1994168	1996453	GHAOEJED_02002	K03657	370.4	180.9	1.9e-55	DNA helicase II / ATP-dependent DNA helicase PcrA [EC:3.6.4.12]	3	3	1	5	574
	2017741	2018301	GHAOEJED_02015					NERD domain-containing protein	3	3	1	5	626
	2061814	2063889	GHAOEJED_02061	K03483	466.67	453.6	6.2e-138	mannitol operon transcriptional antiterminator	3	3	1	5	243
	2852815	2853039	GHAOEJED_02814	-					3	3	1	5	171
	2853693	2853316	GHAOEJED_02815	-					3	3	1	5	167
DSM2542_plasmid1	49269	50180	GHAOEJED_03923	K00446	206.47	348	2.6e-106	catechol 2,3-dioxygenase [EC:1.13.11.2]	3	3	1	5	2078
	50219	50422	GHAOEJED_03924	K01821	33.13	74.5	3.3e-23	4-oxalocrotonate tautomerase [EC:5.3.2.6]	3	3	1	5	2079
	50604	51803	GHAOEJED_03925	K16047	407.33	312	1.6e-95	3-hydroxy-9,10-secoandrosta-1,3,5(10)-triene-9,17-dione monooxygenase [EC:1.14.14.12]	3	3	1	5	2080
	51968	52450	GHAOEJED_03926	K21185	186.73	190.9	5.2e-59	flavin reductase	3	3	1	5	2081
	52669	52968	GHAOEJED_03927	K02639	107.17	85.4	1.3e-26	ferredoxin	3	3	1	5	2082
	52983	54908	GHAOEJED_03928	K09684	160.83	202.3	6.8e-62	PucR family transcriptional regulator, purine catabolism regulatory protein	3	3	1	5	2083
	55086	56039	GHAOEJED_03929	K18364	360.73	327.6	2.1e-100	2-oxopent-4-enoate/cis-2-oxohex-4-enoate hydratase [EC:4.2.1.80 4.2.1.132]	3	3	1	5	2084
	56082	56963	GHAOEJED_03930	K18366	480.5	466.5	1.3e-142	acetaldehyde/propanal dehydrogenase [EC:1.2.1.10 1.2.1.87]	3	3	1	5	2085
	56982	58007	GHAOEJED_03931	K18365	550.43	531.7	2.5e-162	4-hydroxy-2-oxovalerate/4-hydroxy-2-oxohexanoate aldolase [EC:4.1.3.39 4.1.3.43]	3	3	1	5	2086
	59917	60123	GHAOEJED_03935	-					3	3	1	5	2089
