# Supplementary material for: Not All That Glitters Is Gold: The Paradox of CO-dependent Hydrogenogenesis in Parageobacillus thermoglucosidasius
Source: Front Microbiol. 2021 Dec 9;12:784652. doi: 10.3389/fmicb.2021.784652 (PMC8696081; doi:10.3389/fmicb.2021.784652)
Supplement: Supplementary file 1 [file Data_Sheet_1.zip › Table S3.XLSX]

## Sheet: Sheet1
Table S3: Differential gene expression of unique genes of hydrogen producing P. thermoglucosidasius strains. RNA-seq data obtained from previous studiy of P. thermoglucosidasius DSM 6285 grown under 50% CO and 50% air. Blue and orange shaded cells indicate false discovery rate value < 0.05.
				20 h vs 8 h		27 h vs 20 h		(44 h vs 27 h)
Locus	DSM 6285	DSM 2542T	Gene	logFC	FDR	logFC	FDR	logFC	FDR
HSUL 2	GHAOEJED_03921	IOGPLGAE_03970	repB	2.12763	2.21298e-05	0.694689	0.0161978	0.355521	0.410902
	GHAOEJED_03922	IOGPLGAE_03971	hyp	1.34707	0.00138506	1.00852	0.00356554	0.0836167	0.871541
	GHAOEJED_03923	IOGPLGAE_03972	dmpB	1.32048	0.000238961	0.735896	0.0100267	-0.226948	0.62073
	GHAOEJED_03924	IOGPLGAE_03973	praC	1.54121	0.000970058	0.618553	0.0447066	0.0150284	0.984469
	GHAOEJED_03925	IOGPLGAE_03974	hsaA	1.70693	5.54674e-05	0.693813	0.0139207	-0.258715	0.555346
	GHAOEJED_03926	IOGPLGAE_03975	sgcE6	1.00517	0.00242426	0.476159	0.0607118	0.168768	0.706861
	GHAOEJED_03927	IOGPLGAE_03976	petF	1.69348	2.22786e-05	0.791668	0.00264049	0.0616593	0.877361
	GHAOEJED_03928	IOGPLGAE_03977	pucR	1.70395	5.08318e-05	0.804615	0.00775029	-0.040623	0.950639
	GHAOEJED_03929	IOGPLGAE_03978	bphH	1.7765	2.50654e-05	0.728594	0.00776759	0.0888704	0.845171
	GHAOEJED_03930	IOGPLGAE_03979	bphJ	1.79958	5.70553e-05	0.564434	0.0351293	0.175973	0.709316
	GHAOEJED_03931	IOGPLGAE_03980	bphI	1.8469	4.90886e-05	0.281546	0.272509	-0.108503	0.826115
	GHAOEJED_03932	IOGPLGAE_03981	dmpH	1.3387	8.09278e-05	0.505679	0.0281364	0.340719	0.322006
	GHAOEJED_03933	IOGPLGAE_03982	K06999	1.38441	0.000105298	0.660509	0.00880002	-0.0381907	0.943572
	GHAOEJED_03935	IOGPLGAE_03983	hyp	1.56856	0.00380592	0.838881	0.024127	0.0945364	0.878136
HSUL 1	GHAOEJED_00992	IOGPLGAE_01049	cocE	1.89997	5.81381e-05	1.01069	0.00323679	-0.00814974	0.99106
	GHAOEJED_00993	IOGPLGAE_01050	had	0.67833	0.0558151	1.02157	0.00474795	0.120695	0.824295
	GHAOEJED_00994	IOGPLGAE_01051	nikA	1.44154	0.000355138	1.04316	0.0028173	0.169219	0.738835
	GHAOEJED_00995	IOGPLGAE_01052	nikB	2.33564	1.73206e-05	0.940805	0.0042217	0.0260342	0.969233
	GHAOEJED_00996	IOGPLGAE_01053	nickC	1.79958	0.000503641	1.14642	0.00263099	0.249832	0.599475
	GHAOEJED_00997	IOGPLGAE_01054	NikD	2.17757	2.81591e-05	1.02418	0.00224417	0.168479	0.715979
	GHAOEJED_00998	IOGPLGAE_01055	NikE	2.27644	0.000129981	1.00341	0.00568211	0.256686	0.612488
PtPL	GHAOEJED_02913	IOGPLGAE_02996	ddhD	-0.689547	0.00778407	-0.524765	0.0316872	0.108829	0.805762
	GHAOEJED_02914	IOGPLGAE_02997	dmpC	-1.01936	0.000483048	0.346114	0.125114	0.000563579	0.999612
	GHAOEJED_02915	IOGPLGAE_02998	praC	-1.89289	5.3673e-05	-0.477518	0.143609	-0.217279	0.709316
	GHAOEJED_02916	IOGPLGAE_02999	dmpH	-1.15544	0.000207927	0.223887	0.315562	-0.0849754	0.837911
	GHAOEJED_02917	IOGPLGAE_03000	bphI	-1.0874	0.000540926	0.24651	0.303961	-0.112757	0.805762
	GHAOEJED_02918	IOGPLGAE_03001	bphJ	-0.754569	0.00126566	0.128276	0.499104	0.0186605	0.969233
	GHAOEJED_02919	IOGPLGAE_03002	bphH	-0.497282	0.0333118	0.253686	0.236023	-0.135801	0.730859
	GHAOEJED_02921	IOGPLGAE_03004	dmpB	1.29167	0.000676357	1.05503	0.00154025	-0.262292	0.501892
	GHAOEJED_02922	IOGPLGAE_03005	glcG	2.22803	0.000114722	0.818845	0.0110455	-0.00144184	0.998725
	GHAOEJED_02923	IOGPLGAE_03006	ribF	2.12649	3.59604e-05	0.869808	0.00370504	0.170723	0.682759
	GHAOEJED_02924	IOGPLGAE_03007	sgcE6	1.59095	0.00310586	0.973458	0.0123581	0.0869305	0.896076
	GHAOEJED_02925	IOGPLGAE_03008	hpaB	1.21648	0.000652845	0.878605	0.00352038	-0.142047	0.747091
	GHAOEJED_02926	IOGPLGAE_03009	gph	1.29282	0.00491417	0.646849	0.0439678	-0.244756	0.627615
